# Supplementary material for: Differential Strain-Specific Responses of Trichoderma spp. in Mycoparasitism, Chitinase Activity, and Volatiles Production Against Moniliophthora spp
Source: Microorganisms. 2025 Jun 27;13(7):1499. doi: 10.3390/microorganisms13071499 (PMC12300225; doi:10.3390/microorganisms13071499)
Supplement: Supplementary file 1 [file microorganisms-13-01499-s001.zip]

Archive with 1 entries (1 files):
- microorganisms-3649731-supplementary.pdf
